# Supplementary material for: Enantiospecific Syntheses of Congested Atropisomers through Chiral Bis(aryne) Synthetic Equivalents
Source: Chemistry. 2022 Sep 29;28(68):e202202473. doi: 10.1002/chem.202202473 (PMC10087792; doi:10.1002/chem.202202473)
Supplement: Supplementary file 1 — Supporting Information [file CHEM-28-0-s010.xyz]

34
(aR)-1,1'-binaphthalene.log	Energy: -483689.2893621
C         -3.52021        1.91983        1.13119
C         -3.91086        0.94929        0.23999
C         -2.99120       -0.02907       -0.22447
C         -1.63756        0.00909        0.24401
C         -1.27112        1.02134        1.17236
C         -2.18700        1.95184        1.60405
H         -4.41191       -1.06578       -1.48462
H         -4.23200        2.66044        1.47798
H         -4.93344        0.91488       -0.12146
C         -3.38529       -1.04515       -1.13430
C         -0.71105       -0.97623       -0.22718
H         -0.25355        1.05367        1.54124
H         -1.88779        2.71588        2.31274
C         -1.14459       -1.94998       -1.10393
C         -2.48225       -1.98792       -1.56012
C          0.71105       -0.97623        0.22719
C          1.63756        0.00910       -0.24401
C          1.14460       -1.94998        1.10393
C          1.27111        1.02134       -1.17235
C          2.99120       -0.02907        0.22447
C          2.48226       -1.98792        1.56012
C          2.18699        1.95184       -1.60405
H          0.25354        1.05367       -1.54123
C          3.91086        0.94930       -0.23999
C          3.38530       -1.04515        1.13429
C          3.52021        1.91983       -1.13119
H          1.88778        2.71588       -2.31273
H          4.93343        0.91489        0.12145
H          4.41192       -1.06578        1.48461
H          4.23199        2.66045       -1.47798
H          2.78677       -2.76418        2.25300
H          0.43888       -2.69321        1.45772
H         -0.43887       -2.69321       -1.45771
H         -2.78675       -2.76417       -2.25301
