# Supplementary material for: Enantiospecific Syntheses of Congested Atropisomers through Chiral Bis(aryne) Synthetic Equivalents
Source: Chemistry. 2022 Sep 29;28(68):e202202473. doi: 10.1002/chem.202202473 (PMC10087792; doi:10.1002/chem.202202473)
Supplement: Supplementary file 2 — Supporting Information [file CHEM-28-0-s014.xyz]

90

C          6.13367       -2.86362       -0.60772
C          6.70847       -1.75917        0.08512
C          5.85831       -0.70719        0.52346
C          4.45406       -0.75967        0.22485
C          3.92348       -1.84813       -0.47425
C          4.79833       -2.90754       -0.86905
C          6.42009        0.38258        1.25174
C          3.57848        0.30156        0.68548
C          4.12585        1.35112        1.50064
C          5.52541        1.42961        1.77317
C          3.26168        2.33793        2.04885
C          1.86267        2.22017        1.82107
C          1.36136        1.23860        1.02133
C          2.20968        0.28725        0.36975
C          1.67926       -0.72312       -0.55360
C          2.51264       -1.85669       -0.85492
H          6.78658       -3.67487       -0.93370
H          4.40796       -3.76427       -1.41196
H          1.18805        2.92665        2.30701
H          0.28532        1.17245        0.90978
C          8.09518       -1.70155        0.33845
C          8.62917       -0.62632        1.01380
C          7.79357        0.40378        1.47001
H          8.72994       -2.51782       -0.01016
H          9.70088       -0.57221        1.20639
C          6.00028        2.48639        2.54198
C          3.78672        3.38889        2.83079
H          3.10192        4.13255        3.24131
C          5.14118        3.46404        3.06579
H          5.55415        4.27530        3.66576
H          7.06290        2.56887        2.76110
H          8.24901        1.23039        2.01159
C          0.41179       -0.62721       -1.16754
C          1.97439       -2.92153       -1.56765
H          2.56284       -3.81612       -1.76016
C          0.67993       -2.88599       -2.09882
C         -0.09564       -1.69663       -1.95694
C         -1.36317       -1.64776       -2.62323
H         -1.96457       -0.74265       -2.56912
C          0.15726       -3.99413       -2.83333
H          0.76823       -4.89504       -2.91581
C         -1.07172       -3.92210       -3.42493
H         -1.46684       -4.77095       -3.98375
C         -1.83363       -2.72434       -3.32469
H         -2.80532       -2.66260       -3.81545
C         -1.86202       -2.22044        1.82041
C         -3.26101       -2.33862        2.04817
C         -4.12541       -1.35179        1.50035
C         -3.57829       -0.30181        0.68557
C         -2.20952       -0.28708        0.36982
C         -1.36094       -1.23846        1.02105
C         -5.52495       -1.43068        1.77289
C         -4.45411        0.75940        0.22534
C         -5.85834        0.70650        0.52396
C         -6.41986       -0.38365        1.25187
C         -6.70873        1.75846        0.08601
C         -6.13419        2.86328       -0.60646
C         -4.79887        2.90759       -0.86780
C         -3.92379        1.84823       -0.47338
C         -2.51295        1.85724       -0.85406
C         -1.67935        0.72372       -0.55319
H         -1.18724       -2.92694        2.30610
H         -0.28491       -1.17197        0.90953
H         -6.78729        3.67448       -0.93216
H         -4.40869        3.76457       -1.41045
C         -3.78579       -3.38999        2.82972
C         -5.14024       -3.46553        3.06472
C         -5.99956       -2.48786        2.54131
H         -3.10082       -4.13366        3.23994
H         -5.55301       -4.27710        3.66439
C         -7.79333       -0.40520        1.47019
C         -8.09542        1.70047        0.33937
H         -8.73037        2.51672       -0.00894
C         -8.62917        0.62488        1.01437
H         -9.70086        0.57048        1.20697
H         -8.24859       -1.23209        2.01149
H         -7.06216       -2.57066        2.76043
C         -1.97491        2.92244       -1.56642
H         -2.56353        3.81699       -1.75860
C         -0.41192        0.62821       -1.16723
C          0.09534        1.69802       -1.95620
C         -0.68044        2.88732       -2.09761
C         -0.15795        3.99581       -2.83171
H         -0.76906        4.89666       -2.91385
C          1.36286        1.64959       -2.62252
H          1.96441        0.74455       -2.56874
C          1.83315        2.72651       -3.32358
H          2.80485        2.66512       -3.81437
C          1.07103        3.92419       -3.42336
H          1.46601        4.77332       -3.98186
