# Supplementary material for: Enantiospecific Syntheses of Congested Atropisomers through Chiral Bis(aryne) Synthetic Equivalents
Source: Chemistry. 2022 Sep 29;28(68):e202202473. doi: 10.1002/chem.202202473 (PMC10087792; doi:10.1002/chem.202202473)
Supplement: Supplementary file 4 — Supporting Information [file CHEM-28-0-s008.xyz]

39
(aR)-aryne.log	Energy: -1271007.4586191
H         -2.11666        0.63141        1.66563
C         -2.90050       -0.05214        1.31246
C         -3.85070       -0.54165        2.19846
C         -4.85059       -1.45039        1.75560
C         -4.87736       -1.86545        0.43119
C         -3.91473       -1.38691       -0.51241
C         -2.90361       -0.43927       -0.06353
C         -1.89665        0.09051       -0.98611
C         -2.06110       -0.45703       -2.24260
C         -2.95035       -1.28644       -2.61903
C         -3.95752       -1.86072       -1.88409
H         -3.82283       -0.22878        3.25313
H         -5.59918       -1.83223        2.46621
H         -5.64135       -2.57886        0.08553
H         -4.71835       -2.58156       -2.21693
C         -0.83109        1.04434       -0.57102
C          0.49413        0.59577       -0.51195
C          1.55065        1.48062       -0.13443
C          1.27768        2.80385        0.17799
C         -0.06100        3.29626        0.13678
C         -1.13397        2.41143       -0.25050
C         -2.46398        2.93010       -0.31231
C         -2.72179        4.25671        0.00784
C         -1.66464        5.12568        0.40115
C         -0.35980        4.65527        0.46094
H          2.08995        3.48771        0.46286
H          0.46408        5.32299        0.75650
H         -1.88436        6.17394        0.65324
H         -3.75154        4.64056       -0.04481
H         -3.28278        2.26341       -0.61742
O          0.80784       -0.71196       -0.87977
S          0.26731       -1.97071        0.21075
O         -0.63638       -2.87717       -0.54127
O         -0.06345       -1.35993        1.52666
C          1.96814       -2.89564        0.36141
F          2.63342       -2.82619       -0.79643
F          2.67909       -2.34404        1.35072
F          1.68602       -4.17462        0.65460
I          3.56203        0.77735       -0.08483
