# Supplementary material for: Enantiospecific Syntheses of Congested Atropisomers through Chiral Bis(aryne) Synthetic Equivalents
Source: Chemistry. 2022 Sep 29;28(68):e202202473. doi: 10.1002/chem.202202473 (PMC10087792; doi:10.1002/chem.202202473)
Supplement: Supplementary file 5 — Supporting Information [file CHEM-28-0-s006.xyz]

30
(aS)-bisaryne.log	Energy: -481888.2487524
C         -3.52867        1.92545       -0.95605
C         -3.94989        0.88531       -0.16010
C         -3.05763       -0.15060        0.23530
C         -1.67488       -0.08508       -0.19742
C         -1.28900        0.99941       -1.03550
C         -2.18695        1.97657       -1.40277
H         -4.57658       -1.27997        1.37643
H         -4.22719        2.70369       -1.25028
H         -4.98250        0.83296        0.17548
C         -3.54354       -1.24057        1.04544
C         -0.71434       -1.11163        0.19328
H         -0.26515        1.04774       -1.38915
H         -1.86277        2.79100       -2.04455
C         -1.34528       -2.08152        0.92655
C         -2.54516       -2.13325        1.30129
C          0.71434       -1.11163       -0.19328
C          1.67488       -0.08508        0.19742
C          1.34528       -2.08152       -0.92655
C          1.28900        0.99941        1.03550
C          3.05763       -0.15060       -0.23530
C          2.54516       -2.13325       -1.30129
C          2.18695        1.97657        1.40277
H          0.26515        1.04774        1.38915
C          3.94989        0.88531        0.16010
C          3.54354       -1.24057       -1.04544
C          3.52867        1.92545        0.95605
H          1.86277        2.79100        2.04455
H          4.98250        0.83296       -0.17548
H          4.57658       -1.27997       -1.37643
H          4.22719        2.70369        1.25028
