# Supplementary material for: Enantiospecific Syntheses of Congested Atropisomers through Chiral Bis(aryne) Synthetic Equivalents
Source: Chemistry. 2022 Sep 29;28(68):e202202473. doi: 10.1002/chem.202202473 (PMC10087792; doi:10.1002/chem.202202473)
Supplement: Supplementary file 6 — Supporting Information [file CHEM-28-0-s009.xyz]

46
	Energy: -676137.4442041
C          2.46041       -3.53680        1.24308
C          3.20681       -2.63181        0.54868
C          2.68350       -1.33535        0.22594
C          1.31419       -1.01825        0.53340
C          0.59086       -1.98625        1.31113
C          1.14433       -3.18351        1.66745
C          3.48543       -0.37206       -0.38119
C          0.74003        0.23094        0.11240
C          1.69510        1.29371       -0.06663
C          3.04606        0.95398       -0.43932
C          3.97099        1.98974       -0.79121
H          4.95978        1.68880       -1.14331
C          3.65648        3.30755       -0.62226
C          2.40567        3.64321       -0.03542
C          1.46835        2.67721        0.22274
H          4.49760       -0.62415       -0.70512
H          2.87248       -4.51211        1.50517
H          4.23379       -2.85590        0.25366
H         -0.41322       -1.74077        1.65407
H          0.57522       -3.87438        2.29089
H          4.37722        4.08915       -0.86493
H          2.20054        4.67694        0.24708
H          0.57100        2.95869        0.76170
C         -2.46041       -3.53680       -1.24308
C         -3.20681       -2.63181       -0.54868
C         -2.68350       -1.33536       -0.22595
C         -1.31419       -1.01826       -0.53339
C         -0.59086       -1.98625       -1.31112
C         -1.14433       -3.18351       -1.66745
C         -3.48543       -0.37206        0.38119
C         -0.74003        0.23094       -0.11239
C         -1.69511        1.29371        0.06663
C         -3.04607        0.95398        0.43932
C         -3.97099        1.98974        0.79121
H         -4.95978        1.68880        1.14331
C         -3.65649        3.30755        0.62226
C         -2.40567        3.64321        0.03542
C         -1.46835        2.67721       -0.22274
H         -4.49760       -0.62415        0.70512
H         -2.87248       -4.51211       -1.50517
H         -4.23379       -2.85590       -0.25367
H          0.41322       -1.74077       -1.65407
H         -0.57521       -3.87438       -2.29089
H         -4.37722        4.08915        0.86493
H         -2.20054        4.67694       -0.24708
H         -0.57100        2.95869       -0.76170
