# Supplementary material for: Enantiospecific Syntheses of Congested Atropisomers through Chiral Bis(aryne) Synthetic Equivalents
Source: Chemistry. 2022 Sep 29;28(68):e202202473. doi: 10.1002/chem.202202473 (PMC10087792; doi:10.1002/chem.202202473)
Supplement: Supplementary file 9 — Supporting Information [file CHEM-28-0-s005.xyz]

34
TS-enant-1,1'-binaphthalene.log	Energy: -483664.9524251
C          4.69389       -1.00642       -0.12186
C          4.39684        0.32363       -0.28571
C          3.07045        0.81068       -0.13284
C          1.98117       -0.10934        0.06964
C          2.36022       -1.45296        0.35534
C          3.66432       -1.88867        0.26277
H          3.67896        2.88731       -0.22465
H          5.71212       -1.36312       -0.22558
H          5.18471        1.04122       -0.48962
C          2.84635        2.20940       -0.07225
C          0.61576        0.41549        0.09933
H          1.62783       -2.14791        0.73158
H          3.89943       -2.91682        0.51422
C          0.51741        1.78096        0.35705
C          1.60470        2.67185        0.27316
C         -0.61576       -0.41549       -0.09932
C         -1.98117        0.10934       -0.06964
C         -0.51741       -1.78096       -0.35705
C         -2.36022        1.45296       -0.35534
C         -3.07045       -0.81068        0.13284
C         -1.60471       -2.67185       -0.27315
C         -3.66432        1.88867       -0.26277
H         -1.62783        2.14791       -0.73158
C         -4.39684       -0.32362        0.28570
C         -2.84635       -2.20940        0.07225
C         -4.69389        1.00642        0.12186
H         -3.89943        2.91682       -0.51422
H         -5.18471       -1.04122        0.48962
H         -3.67896       -2.88731        0.22465
H         -5.71212        1.36312        0.22558
H         -1.43295       -3.72858       -0.44313
H          0.43378       -2.20647       -0.62182
H         -0.43379        2.20647        0.62183
H          1.43295        3.72858        0.44314
