# Supplementary material for: Enantiospecific Syntheses of Congested Atropisomers through Chiral Bis(aryne) Synthetic Equivalents
Source: Chemistry. 2022 Sep 29;28(68):e202202473. doi: 10.1002/chem.202202473 (PMC10087792; doi:10.1002/chem.202202473)
Supplement: Supplementary file 10 — Supporting Information [file CHEM-28-0-s001.xyz]

39
TS-enant-aryne#1.log	Energy: -1270986.5900889
H         -1.50904       -2.11908        0.26120
C         -2.53248       -2.05203       -0.08546
C         -3.22743       -3.23956       -0.28211
C         -4.56628       -3.22618       -0.74377
C         -5.18232       -2.00629       -0.98154
C         -4.50201       -0.76497       -0.77790
C         -3.10164       -0.76972       -0.32627
C         -2.36667        0.50586       -0.11974
C         -3.28063        1.51249       -0.37050
C         -4.49209        1.58846       -0.75033
C         -5.23796        0.45661       -1.02604
H         -2.71916       -4.19195       -0.06915
H         -5.11279       -4.16766       -0.90309
H         -6.22675       -1.97000       -1.32831
H         -6.27729        0.42274       -1.38863
C         -0.95274        0.93214        0.10638
C          0.24099        0.27848       -0.28842
C          1.39367        1.04395       -0.67314
C          1.46500        2.40650       -0.46532
C          0.40447        3.05502        0.23632
C         -0.79702        2.31969        0.54223
C         -1.80247        2.98819        1.30910
C         -1.66199        4.32325        1.68261
C         -0.51010        5.06021        1.30688
C          0.51090        4.42876        0.60719
H          2.33105        2.99025       -0.80643
H          1.42758        4.97580        0.33856
H         -0.41309        6.11768        1.59440
H         -2.44301        4.79802        2.29468
H         -2.67075        2.42488        1.67543
O          0.35665       -1.10328       -0.36574
S          0.61807       -1.88950        1.21259
O          0.45636       -3.33436        0.90502
O         -0.15554       -1.14575        2.24390
C          2.49538       -1.61475        1.65104
F          3.26124       -2.25799        0.76894
F          2.76924       -0.30565        1.67012
F          2.66166       -2.13582        2.87552
I          2.95200        0.08598       -1.78253
