# Supplementary material for: Enantiospecific Syntheses of Congested Atropisomers through Chiral Bis(aryne) Synthetic Equivalents
Source: Chemistry. 2022 Sep 29;28(68):e202202473. doi: 10.1002/chem.202202473 (PMC10087792; doi:10.1002/chem.202202473)
Supplement: Supplementary file 11 — Supporting Information [file CHEM-28-0-s012.xyz]

39
TS-enant-aryne#2.log	Energy: -1270981.6523362
H         -3.89783        0.88614        1.28181
C         -4.29901        0.19814        0.54238
C         -5.68143        0.04140        0.50913
C         -6.28682       -0.87703       -0.38146
C         -5.47016       -1.65778       -1.18440
C         -4.04469       -1.54352       -1.15876
C         -3.40588       -0.52855       -0.29894
C         -1.92050       -0.35507       -0.32020
C         -1.47785       -1.39562       -1.10746
C         -1.90827       -2.33491       -1.85316
C         -3.28803       -2.46131       -1.97714
H         -6.30070        0.63449        1.19902
H         -7.38061       -0.98970       -0.41437
H         -5.90999       -2.41135       -1.85636
H         -3.81202       -3.18406       -2.62423
C         -0.91572        0.69516        0.06370
C          0.42941        0.33039       -0.24266
C          1.44201        1.28990       -0.53260
C          1.16582        2.64104       -0.43890
C         -0.07792        3.05796        0.11477
C         -1.10165        2.08705        0.46261
C         -2.18388        2.58784        1.24321
C         -2.34510        3.93987        1.52653
C         -1.41644        4.89499        1.04076
C         -0.28782        4.44857        0.37054
H          1.90816        3.39494       -0.73525
H          0.49249        5.15760        0.05389
H         -1.56102        5.96678        1.24136
H         -3.18811        4.26031        2.15659
H         -2.85613        1.88380        1.73257
O          0.76131       -1.00173       -0.45253
S          0.70108       -2.06848        0.99531
O          0.53392       -3.42868        0.43222
O         -0.15917       -1.45419        2.04074
C          2.53257       -1.87781        1.60258
F          3.36498       -2.31523        0.65605
F          2.75521       -0.58804        1.88488
F          2.65676       -2.62059        2.71170
I          3.32935        0.66423       -1.30717
