# Supplementary material for: Enantiospecific Syntheses of Congested Atropisomers through Chiral Bis(aryne) Synthetic Equivalents
Source: Chemistry. 2022 Sep 29;28(68):e202202473. doi: 10.1002/chem.202202473 (PMC10087792; doi:10.1002/chem.202202473)
Supplement: Supplementary file 12 — Supporting Information [file CHEM-28-0-s003.xyz]

30
TS-enant-bisaryne#1.log	Energy: -482005.0180650
C          4.66902       -1.02900       -0.00001
C          4.42897        0.32325       -0.00001
C          3.10615        0.84303        0.00000
C          1.98528       -0.07887        0.00000
C          2.28799       -1.46486       -0.00001
C          3.58399       -1.92969       -0.00001
H          3.76733        2.94687        0.00001
H          5.68598       -1.40381       -0.00002
H          5.25582        1.02514       -0.00001
C          2.92067        2.27170        0.00001
C          0.59773        0.41677        0.00001
H          1.48043       -2.18650       -0.00001
H          3.76806       -2.99790       -0.00002
C          0.64779        1.78233        0.00001
C          1.59509        2.59796        0.00001
C         -0.59773       -0.41677        0.00001
C         -1.98528        0.07887        0.00000
C         -0.64779       -1.78233        0.00001
C         -2.28799        1.46486       -0.00001
C         -3.10615       -0.84303        0.00000
C         -1.59509       -2.59796        0.00001
C         -3.58399        1.92969       -0.00001
H         -1.48043        2.18650       -0.00001
C         -4.42897       -0.32325       -0.00001
C         -2.92067       -2.27170        0.00001
C         -4.66902        1.02900       -0.00001
H         -3.76806        2.99790       -0.00002
H         -5.25582       -1.02514       -0.00001
H         -3.76733       -2.94687        0.00001
H         -5.68598        1.40381       -0.00002
