# Supplementary material for: Enantiospecific Syntheses of Congested Atropisomers through Chiral Bis(aryne) Synthetic Equivalents
Source: Chemistry. 2022 Sep 29;28(68):e202202473. doi: 10.1002/chem.202202473 (PMC10087792; doi:10.1002/chem.202202473)
Supplement: Supplementary file 13 — Supporting Information [file CHEM-28-0-s004.xyz]

30
TS-enant-bisaryne#2.log	Energy: -481872.3259675
C          4.13946        1.91509       -0.00001
C          4.34309        0.55684       -0.00002
C          3.25967       -0.36661       -0.00001
C          1.87958        0.13015        0.00001
C          1.74361        1.54463        0.00001
C          2.81789        2.40746        0.00000
H          4.61242       -2.10653       -0.00002
H          4.98204        2.60035       -0.00002
H          5.35267        0.15407       -0.00003
C          3.58075       -1.76825       -0.00001
C          0.74951       -0.81471        0.00001
H          0.76293        1.98055        0.00002
H          2.63664        3.47861        0.00001
C          1.28367       -2.08295        0.00001
C          2.45068       -2.53949       -0.00000
C         -0.74951       -0.81471        0.00002
C         -1.87958        0.13015        0.00001
C         -1.28367       -2.08295        0.00001
C         -1.74361        1.54463        0.00002
C         -3.25967       -0.36661       -0.00001
C         -2.45068       -2.53949        0.00000
C         -2.81789        2.40746        0.00001
H         -0.76292        1.98055        0.00004
C         -4.34309        0.55684       -0.00002
C         -3.58075       -1.76825       -0.00001
C         -4.13945        1.91509       -0.00001
H         -2.63664        3.47861        0.00002
H         -5.35267        0.15407       -0.00003
H         -4.61242       -2.10653       -0.00003
H         -4.98204        2.60035       -0.00002
